# Supplementary material for: Succinyl-CoA Synthetase Dysfunction as a Mechanism of Mitochondrial Encephalomyopathy: More than Just an Oxidative Energy Deficit
Source: Int J Mol Sci. 2023 Jun 27;24(13):10725. doi: 10.3390/ijms241310725 (PMC10342173; doi:10.3390/ijms241310725)
Supplement: Supplementary file 1 [file ijms-24-10725-s001.zip]

Archive with 1 entries (1 files):
- ijms-2422030-supplementary.xlsx
