# Supplementary material for: Succinyl-CoA Synthetase Dysfunction as a Mechanism of Mitochondrial Encephalomyopathy: More than Just an Oxidative Energy Deficit
Source: Int J Mol Sci. 2023 Jun 27;24(13):10725. doi: 10.3390/ijms241310725 (PMC10342173; doi:10.3390/ijms241310725)
Supplement: Supplementary file 1 [file ijms-24-10725-s001.zip › ijms-2422030-supplementary.xlsx]

## Sheet: SUCLA2
Genetic Variants
Genotype	Genomic Rearrangement with deletion of 43nt + c.789_802+29delinsATAAA	Homozygous IVS4+1G>A	Homozygous c.850C>T	c.850C>T + c.352G>A	Homozygous c.534+1G>A*	Homozygous c.308C>A	c.1048G>A + c.1049G>T	Homozygous c.751G>A	Homozygous c.998A>G	c.998A<G + 1.54Mb Deletion in 13q14	Homozygous c.970G>A	Homozygous c.985A>G	Homozygous c.1219C>T	Homozygous 258kb Deletion	c.1106dupA + 46kb deletion	Homozygous c.920C>T	Homozygous c.750C>A	c.160_161insAGA + c.850C>T	c.1204delA + c.308C>T	Homozygous c.1271delG	c.534+1G>A + c.985A>G	Homozygous c.83delC	Homozygous c.1276C>T	c.985A>G + c.920C>T	Homozygous Mutations c.851G>A; c.971G>A
Gene Effect	Skip Exon 6, Framshift	Skip Exon 4 (null)	p.Arg284Cys	p.Arg284Cys + p.Gly118Arg	Multiple Exon Skipping (null)	p.Ala103Asp	p.Gly350Ser + p.Gly350Val	p.Asp251Asn	p.Asp333Gly	p.Asp333Gly + 7 Gene Deletion	p.Gly324Ser	p.Met329Val	p.Arg407Trp	Whole Gene Deletion	p.Val370Glyfs*18 + Deletion of Exons 1-5 (null)	p.Ala307Val	p.Tyr250*	p.Ser54* +p.Arg284Cys	p.Ile402Tyrfs*18 + p.Ala103Asp	p.Gly424Aspfs*18	Multiple Exon Skipping (null) + p.Met329Val	p.Ala28Valfs*32	p.Arg407Trp	p.Met329Val + p.Ala307Val	p.Arg284His; p.Gly324Asp
N	4	12	2	1	12	2	2	2	5	1	1	1	6	1	2	1	1	1	1	1	3*	1	1	2	2
Clinical Characteristics
Cerebral Atrophy	+ (1/2)	+ (7/8)	+ (2/2)	+	+ (8/8)	+	+ (2/2)		+ (3/4)	+	+	+	+ (2/3)	+	+ (2/2)	+	+	+	+	+		+		+ (1/1)
Basal Ganglia Lesions	+ (2/2)	+ (4/8)	+ (2/2)	+	+ (7/7)	+ (2/2)		+ (2/2)	+ (2/4)	+	+		+ (4/4)	+	+ (2/2)	+		+	+	+	+ (2/2)	+		+ (1/1)
Delayed/Demyelination		+ (1/8)			+ (2/11)							-
Ataxia							+ (2/2)															+	+
Chorea									+ (2/5)	+			+ (6/6)	+									+	+ (2/2)
Sensorineural Hearing Impairment	+ (2/2)	+ (10/12)	+ (2/2)		+ (12/12)	+ (2/2)	+ (2/2)	+ (2/2)	+ (2/5)	+	+	+	+ (6/6)		+ (2/2)	+	+	+	+	+	+ (3/3)	+	+	+ (2/2)	+
Seizures	+ (2/2)	+ (1/12)			+ (1/111)			-	-	+			+ (1/3)		+ (1/2)	+									+
Dystonia	+ (1/2)	+ (12/12)	+ (2/2)	+	+ (10/11)	+ (2/2)	+ (1/2)	+ (2/2)	+ (3/5)	+		+	+ (6/6)	+		+		+	+	+	+ (1/2)	+		+ (2/2)	+
Hyoptonia	+ (2/2)	+ (12/12)	+ (2/2)	+	+ (12/12)	+ (2/2)	+ (2/2)	+	+ (5/5)	+	+	+	+ (3/3)	+	+ (2/2)	+	+	+	+	+	+ (2/3)	+	+	+ (2/2)	+
Muscular Atrophy		+ (12/12)				- (2/2)	+ (1/2)		+ (1/5)	+	+	+		+	+ (2/2)			+			+ (1/2)
Histochemical Myopathy	- (2/2)	+ (7/7)							+ (2/5)	+			- (4/4)		+ (2/2)		+	+					+	+ (2/2)
Delayed Psychomotor Development	+ (2/2)	+ (12/12)	+ (2/2)	+	+ (11/11)	+ (2/2)	+ (2/2)	+	+ (5/5)	+	+	+	+ (3/3)	+	+ (2/2)	+	+	+	+	+	+ (3/3)	+	+	+ (2/2)	+
Growth Deficit		+		+		+ (2/2)	+ (1/2)		+ (4/5)	-	+	+			+ (2/2)	+	+							+ (2/2)	+
Feeding Difficulties		+	+ (2/2)	+	+ (11/12)	+ (2/2)	+ (1/2)	+ (2/2)	+ (4/5)		+	+	+ (1/3)	+	+ (2/2)	+	+	+	+	+	+ (2/3)			+ (2/2)	+
Vomiting						+ (2/2)						+	+ (1/3)		+ (1/2)	+				+			+	+ (1/2)
Headaches																							+	+ (1/2)
Failure to Thrive			+ (1/2)	+	+ (10/11)	+	+ (2/2)	+	+ (4/5)		+	+	+ (1/3)	+			+		+	+	+ (1/2)	+			+
Ptosis	+ (1/2)	+ (2/12)	-	-	+ (10/11)	+ (2/2)		-	+ (1/5)	+			+ (1/3)				+			+	+ (1/2)			+ (1/2)	+
Gastroesophageal Reflux	+ (1/2)												+ (1/3)		+ (1/2)	+	+							+ (1/2)
Gastrointetinal Issues			+ (2/2)	+	+ (10/11)	+						+								+			+	+ (2/2)
Respiratory Distress	+ (2/2)	+				+			+ (4/5)		+					+		+	+		+ (1/3)			+ (1/2)
Cardiomyopathy					+ (1/11)			+				-
Hepatopathy												-													+
Renal Symptoms					+ (1/11)			+				-
Anemia	+ (2/2)																							+ (1/2)
Metabolic Profile
Lactic Acidosis	+ (2/2)	+ (7/8)	+ (2/2)	+	+ (7/9)	+ (2/2)	+ (2/2)	+ (1/1)	+ (2/5)	+	+	+	+ (6/6)	+	+ (2/2)	+	+	-	+	+	+ (3/3)	+	+	+ (2/2)	+
Mild Methylmalonic Aciduria		+ (10/10)	+ (1/1)	+	+ (4/5)	- (1/1)	+ (2/2)	- (1/1)	Mild to Normal	+		+	+ (5/6)	+	+ (2/2)	+	+	+	+	+	+ (3/3)	+		+ (2/2)
Elevated C3 Acylcarnitine			+ (1/1)	+	+ (3/3)		+ (1/1)				+		+ (3/3)											+ (2/2)
Elevated C4DC Acylcarnitine			+ (2/2)	+	+ (3/3)		+ (1/1)	+ (1/1)			+	+	+ (3/3)											+ (2/2)
MtDNA Content	Depleted in Muscle Normal in Fibroblasts	Depleted in Muscle (3/3)	Depletion in Muscle (1/1) Depletion in Fibroblasts (1/1)	Depletion in Muscle Depletion in Fibroblasts	Normal in Fibroblasts (1/1)	Depletion in Muscle (2/2)	Depleted in Muscle (1/1)		Normal in Muscle (1/2) Mild Depletion in Muscle (1/2)		+	Moderate Depletion in Fibroblasts Not Measured in Muscle	Depletion in Muscle (1/1) Normal in Muscle (3/3)							Mild Depletion in Muscle			Depletion in Muscle	Normal to Elevated in Muscle
Respiratory Chain Defects	+ (2/2)	+				+ (2/2)	+ (1/1)		+ (2/5)	+			- (4/4)	+	+ (1/1)	+	+	+		+	-		+	+ (2/2)
Reference (PMID)	[10]	[39]	[43]	[43]	[9,43]	[44]	[9,45]	[40]	[9,41]	[41]	[46]	[47]	[9,48]	[9]	[9]	[9]	[9]	[9]	[9]	[9]	[9]	[49]	[50]	[51]	[52]
*Note: One patient is heterozygous for c.534+1G>A; however, the second allele was not identified

## Sheet: SUCLG1
Genetic Variants
Genotype	Homozygous c.113_114delAT	Homozygous c.215G>C (Also reported as c.254G>C)	Homozygous c.40A>T	c.509C>G + c.97+3G>C	c.448C>T + Unidentified Variant	Homozygous c.626C>A	c.309_310delTG + c.428T>G	Homozygous c.137C>T	c.626C>A*	Homozygous c.280-1G>A	c.41T>C + c599C>T	Homozygous c.749A>G	Homozygous c.212A>G	c.787G>A + c.626C>A	c.40A>T + c.635A>G	c.826-2A>G + c.809A>C	c.826-2A>G + c.550G>A	c.961C>G + c.751C>T	Homozygous c.41T>C	Homozygous c.512A>G	c.40A>G + Deletion	Homozygous Mutations c.916G>T; c.619T>C; c.980dupT	c.601A>G + c.871G>C
Gene Effect	Deletion in Exon 2	p.Gly72Ala (Also repoerted as p.Gly85Ala)	p.Met14Leu	p.Pro170Arg + Skip Exon 1	p.Gln150*	p.Ala209Glu	p.Thr103fs + p.Ile143Ser	p.Ser46Phe	p.Ala209Glu	Splice Variant	p.Met14Thr + p.Ser200Phe	p.Glu263Gly	p.His71Arg	p.Glu263Lys + p.Ala209Glu	p.Met14Leu + Gln212Arg	Splice Variant + p.Lys207Trp	Splice Variant + p.Gly184Ser	p.Ala32Pro + p.Gly251Ser	p.Met14Thr	p.Asn171Ser	p.Met14Val + Deletion Exons 6-9	p.Gly306Ter; p.Tyr207His; p.Met327Ilefs*15	p.Arg201Gly + p.Ala291Pro
N	3	3	1	1	1	4	1	2	1	1	1	1	1	1	1	1	1	1	2	1	1	3	1
Clinical Characteristics
Cerebral Atrophy/Malformation	+ (3/3)	+ (2/3)	+		+	+ (2/2)	+		+	+	+	+			-		+		+ (1/1)		+		+
Basal Ganglia Lesions		+ (3/3)	+	+	+	+ (2/2)	+	+ (2/2)	+	+				+	-		+	+	+ (1/1)	+
Delayed/Demyelination		+ (1/3)
Ataxia		+ (1/3)				+ (1/4)			+						+					+			+
Chorea													+		+	+	+	+
Sensorineural Hearing Impairment		+ (2/3)	+			+ (1/2)	-	+ (1/2)	+		+		+		+				+ (2/2)			+
Seizures						+ (1/4)											+		- (2/2)			+
Dystonia		+ (1/3)	+			+ (2/4)	+	+ (2/2)	+				+			+	+	+	- (2/2)			+	+
Hyoptonia	+ (2/3)	+ (3/3)	+	+	+	+ (4/4)	+	+ (2/2)	+		+			+	+	+	+	+	+ (2/2)	+		+	+
Muscular Atrophy		+ (2/3)	+		+	+ (1/1)		+ (2/2)						+					+ (2/2)
Histochemical Myopathy	- (1/1)			+	+		+	+ (1/1)		+	-	+	+		+
Delayed Psychomotor Development		+ (3/3)		+	+	+ (2/4)	+	+ (2/2)	+					+	+	+	+	+	+ (2/2)			+	+
Growth Deficit	+ (3/3)	+ (2/3)				+ (2/4)	+		+	+							+		+ (2/2)	+		+
Feeding Difficulties		+ (2/3)	+		+	+ (1/3)	+	+ (2/2)			+		+	+		+	+	+	+ (2/2)			+
Vomiting		+ (1/3)	+											+					- (2/2)	+	+		+
Headaches
Failure to Thrive		+ (2/3)			+									+		+	+	+	+ (2/2)			+
Ptosis						+ (1/3)		- (2/2)					-						+ (2/2)			+
Gastroesophageal Reflux		+ (1/3)						+ (1/2)						+
Gastrointetinal Issues								+ (1/2)															+
Respiratory Distress	+ (3/3)		+	+	+	+ (4/4)		+ (2/2)	+	+	+			+					+ (2/2)		+		+
Cardiomyopathy						+ (3/4)		- (2/2)	+	+	+	+	-		-				- (2/2)		+		+
Hepatopathy	+ (1/3)		+			+ (3/3)	+	+ (1/2)			+	+							+ (2/2)			+
Renal Symptoms						+ (2/3)		- (1/2)			+	+							- (2/2)				+
Anemia
Metabolic Profile
Lactic Acidosis	+ (3/3)	+ (2/3)	+	+	+	+ (4/4)	+	+ (2/2)	+	+	+	+	+	+	-	+	+	+	+ (2/2)	+	+	+	+
Methylmalonic Aciduria		+ (2/3)			+	+ (3/3)	+	+ (2/2)		+	+	+	+	+	+	+	+	+	+ (2/2)	+	+		+
Elevated C3 Acylcarnitine			+	+		+ (2/3)	+	+ (1/1)		+	+	+				+	+	+	+ (1/1)	+	+
Elevated C4DC Acylcarnitine			+	+		+ (3/3)	+	+ (1/1)		+	+					+	+	+	+ (1/1)	+	+
MtDNA Depletion	Depletion in Liver (1/3) Depletion in Muscle (1/3)	Mild Depletion in Muscle (1/1)	Depletion in Liver	Depletion in Muscle	Depletion in Muscle	Depletion in Muscle (4/4) Depletion in Liver (3/3)	Depletion in Muscle	Elevated in Muscle	+	Depleted in Muscle	Normal in Muscle Normal in Fibroblasts	Depleted in Muscle			Normal in Muscle Elevated to Depleted in Fibroblasts	Normal in Leukocytes	Normal in Leukocytes	Normal in Leukocytes	Depletion in Leukocytes	Normal in Muscle			Depleted in Leukocytes
Respiratory Chain Defects	+	+ (2/3)		+	+	+	+	+ (1/2)		+	+	+	-	+	+		+	+		+
Reference (PMID)	[42]	[9,53]	[54]	[55]	[55]	[56–58]	[56]	[9,56]	[58]	[59]	[60]	[61]	[9]	[9]	[62]	[63]	[63]	[63]	[64]	[65]	[66]	[52]	[67]
* Note: One patient was described with a heterozygous genomic variant (c.626C>A) with monoallelic expression after cDNA sequencing.
